# Supplementary material for: Four Years of Promising Trap–Neuter–Return (TNR) in Córdoba, Spain: A Scalable Model for Urban Feline Management
Source: Animals (Basel). 2025 Feb 8;15(4):482. doi: 10.3390/ani15040482 (PMC11851652; doi:10.3390/ani15040482)
Supplement: Supplementary file 1 [file animals-15-00482-s001.zip]

Archive with 1 entries (1 files):
- animals-3436897-supplementary.pdf
